# Supplementary material for: Non-Genomic Control of Dynamic MYCN Gene Expression in Liver Cancer
Source: Front Oncol. 2021 Apr 16;10:618515. doi: 10.3389/fonc.2020.618515 (PMC8085327; doi:10.3389/fonc.2020.618515)
Supplement: Supplementary file 2 [file Table_1.xlsx]

## Sheet: Sheet1
Hugo Symbol	Entrez Gene Id	Tumor Sample Barcode	Ncbi Build	Chr	Start Position	End Position	Variant Classification	Variant Type	Reference Allele	Tumor Seq Allele	dbSNP ID	Annotation Transcript	Protein Change	CCLE WES alt:ref	CCLE WGS alt:ref	CCLE RNAseq alt:ref	Sanger WES alt:ref	CCLE HC1650 alt:ref	CCLE Raindance alt:ref	ExAC Allelic Fraction	TCGA Hotspot Count
MYCN	4613	LOUCY_HAEMATOPOIETIC_AND_LYMPHOID_TISSUE	37	2	16082317	16082317	Missense_Mutation	SNP	C	T	NA	ENST00000281043.3	p.P44L	NA	NA	317:1	23:33	3:3	NA	0.0	14
MYCN	4613	BICR18_UPPER_AERODIGESTIVE_TRACT	37	2	16082303	16082303	Silent	SNP	C	T	NA	ENST00000281043.3	p.G39G	9:24	NA		NA		NA	0.0	0
MYCN	4613	BICR18_UPPER_AERODIGESTIVE_TRACT	37	2	16082318	16082318	Silent	SNP	C	A	NA	ENST00000281043.3	p.P44P	7:22	NA		NA		NA	2.471e-05	0
MYCN	4613	HEC59_ENDOMETRIUM	37	2	16085754	16085754	Silent	SNP	C	T	NA	ENST00000281043.3	p.P310P	24:12	NA		NA	15:7	NA	2.471e-05	0
MYCN	4613	HS695T_SKIN	37	2	16085913	16085913	Silent	SNP	C	T	NA	ENST00000281043.3	p.I363I	67:1	NA		NA	18:0	NA	8.236e-06	0
MYCN	4613	HT_HAEMATOPOIETIC_AND_LYMPHOID_TISSUE	37	2	16086158	16086158	Missense_Mutation	SNP	A	G	NA	ENST00000281043.3	p.E445G	87:6	NA		145:0	7:0	NA	0.0	0
MYCN	4613	KCL22_HAEMATOPOIETIC_AND_LYMPHOID_TISSUE	37	2	16086046	16086046	Missense_Mutation	SNP	G	A	NA	ENST00000281043.3	p.V408M	32:51	NA		65:88	5:1	NA	0.0	0
MYCN	4613	NAMALWA_HAEMATOPOIETIC_AND_LYMPHOID_TISSUE	37	2	16085670	16085670	Silent	SNP	G	A	NA	ENST00000281043.3	p.V282V	14:21	NA		12:5	4:5	NA	0.0	0
MYCN	4613	NCIH2172_LUNG	37	2	16085784	16085784	Silent	SNP	C	A	NA	ENST00000281043.3	p.L320L	22:20	NA		14:21	6:9	NA	0.0	0
MYCN	4613	PEER_HAEMATOPOIETIC_AND_LYMPHOID_TISSUE	37	2	16085824	16085824	Missense_Mutation	SNP	G	A	NA	ENST00000281043.3	p.A334T	11:9	NA		NA	3:1	NA	8.236e-06	0
MYCN	4613	SNU175_LARGE_INTESTINE	37	2	16086209	16086209	Missense_Mutation	SNP	G	A	NA	ENST00000281043.3	p.R462Q	43:56	NA		67:79	6:4	NA	0.0	0
MYCN	4613	SNU46_UPPER_AERODIGESTIVE_TRACT	37	2	16085656	16085656	Missense_Mutation	SNP	G	C	NA	ENST00000281043.3	p.D278H	4:15	NA		NA		NA	0.0	0
MYCN	4613	UMUC1_URINARY_TRACT	37	2	16082450	16082450	Nonsense_Mutation	SNP	G	A	NA	ENST00000281043.3	p.W88*	6:7	NA		NA		NA	0.0	0
MYCN	4613	2313287_STOMACH	37	2	16082381	16082381	Silent	SNP	T	C	NA	ENST00000281043.3	p.R65R	NA	13:18	NA	12:12		NA	0.0	0
MYCN	4613	HCT15_LARGE_INTESTINE	37	2	16082356	16082356	Missense_Mutation	SNP	C	A	NA	ENST00000281043.3	p.P57H	NA	10:14		12:1	4:3	NA	0.0	0
MYCN	4613	RKO_LARGE_INTESTINE	37	2	16082598	16082598	Missense_Mutation	SNP	C	A	NA	ENST00000281043.3	p.R138S	NA	4:6				NA	0.0	0
MYCN	4613	AN3CA_ENDOMETRIUM	37	2	16082368	16082368	Missense_Mutation	SNP	T	C	NA	ENST00000281043.3	p.L61P	NA	11:7		13:11		NA	0.0	0
MYCN	4613	AN3CA_ENDOMETRIUM	37	2	16082450	16082450	Nonsense_Mutation	SNP	G	A	NA	ENST00000281043.3	p.W88*	NA	11:11		4:11		NA	0.0	0
MYCN	4613	CAOV3_OVARY	37	2	16085976	16085976	Missense_Mutation	SNP	A	C	NA	ENST00000281043.3	p.R384S	NA	15:18		39:86	2:4	NA	0.0	0
MYCN	4613	DU4475_BREAST	37	2	16082597	16082597	Silent	SNP	C	T	NA	ENST00000281043.3	p.G137G	NA	9:8	8:3	6:7		NA	0.0	0
MYCN	4613	SKMEL2_SKIN	37	2	16082442	16082442	Missense_Mutation	SNP	G	A	NA	ENST00000281043.3	p.E86K	NA	13:8	NA			NA	0.0	0
MYCN	4613	639V_URINARY_TRACT	37	2	16085653	16085653	Missense_Mutation	SNP	A	T	NA	ENST00000281043.3	p.I277F	NA	NA		12:22		NA	0.0	0
MYCN	4613	BE13_HAEMATOPOIETIC_AND_LYMPHOID_TISSUE	37	2	16085824	16085824	Missense_Mutation	SNP	G	A	NA	ENST00000281043.3	p.A334T	NA	NA	NA	33:22	NA	NA	8.236e-06	0
MYCN	4613	CAL12T_LUNG	37	2	16086004	16086004	Missense_Mutation	SNP	C	A	NA	ENST00000281043.3	p.R394S	NA	NA	24:5	125:54	6:6	NA	0.0	0
MYCN	4613	CW2_LARGE_INTESTINE	37	2	16082493	16082493	Missense_Mutation	SNP	G	T	NA	ENST00000281043.3	p.G103C	NA	NA	31:36	7:3		NA	0.0	0
MYCN	4613	CW2_LARGE_INTESTINE	37	2	16086051	16086051	Silent	SNP	G	A	NA	ENST00000281043.3	p.P409P	NA	NA	25:43	99:104	5:3	NA	0.0	0
MYCN	4613	NCIH2810_PLEURA	37	2	16082251	16082251	Missense_Mutation	SNP	A	G	NA	ENST00000281043.3	p.D22G	NA	NA	NA	45:39	NA	NA	0.0	0
MYCN	4613	MELJUSO_SKIN	37	2	16086157	16086157	Missense_Mutation	SNP	G	A	NA	ENST00000281043.3	p.E445K	NA	NA		78:77	3:6	NA	0.0	0
MYCN	4613	NCIH630_LARGE_INTESTINE	37	2	16082372	16082372	Silent	SNP	G	A	NA	ENST00000281043.3	p.S62S	NA	NA	NA	7:7	NA	NA	0.0	0
MYCN	4613	NCIH740_LUNG	37	2	16085783	16085783	Missense_Mutation	SNP	T	C	NA	ENST00000281043.3	p.L320P	NA	NA	NA	7:34	NA	NA	0.0	0
MYCN	4613	NUDUL1_HAEMATOPOIETIC_AND_LYMPHOID_TISSUE	37	2	16085754	16085754	Silent	SNP	C	T	NA	ENST00000281043.3	p.P310P	NA	NA		4:32		NA	2.471e-05	0
MYCN	4613	OC314_OVARY	37	2	16085772	16085772	Silent	SNP	C	T	NA	ENST00000281043.3	p.S316S	NA	NA		14:22	NA	NA	8.236e-06	0
MYCN	4613	REH_HAEMATOPOIETIC_AND_LYMPHOID_TISSUE	37	2	16085838	16085838	Silent	SNP	C	T	NA	ENST00000281043.3	p.Y338Y	NA	NA		12:17		NA	1.647e-05	0
MYCN	4613	SBC3_LUNG	37	2	16086033	16086033	Silent	SNP	G	C	NA	ENST00000281043.3	p.T403T	NA	NA	NA	87:79	NA	NA	0.0	0
MYCN	4613	SKMEL3_SKIN	37	2	16085670	16085670	Silent	SNP	G	A	NA	ENST00000281043.3	p.V282V	NA	NA		23:6	9:0	NA	0.0	0
MYCN	4613	SKMM2_HAEMATOPOIETIC_AND_LYMPHOID_TISSUE	37	2	16082900	16082900	Silent	SNP	C	G	NA	ENST00000281043.3	p.R238R	NA	NA		21:19		NA	9.03e-06	0
MYCN	4613	SNU1040_LARGE_INTESTINE	37	2	16085824	16085824	Missense_Mutation	SNP	G	A	NA	ENST00000281043.3	p.A334T	NA	NA		14:24	3:5	NA	8.236e-06	0
MYCN	4613	SNU1040_LARGE_INTESTINE	37	2	16085941	16085941	Nonsense_Mutation	SNP	C	T	NA	ENST00000281043.3	p.R373*	NA	NA		19:61		NA	0.0	0
MYCN	4613	ZR7530_BREAST	37	2	16085632	16085632	Missense_Mutation	SNP	G	C	NA	ENST00000281043.3	p.E270Q	NA	NA	3:2	11:4		NA	0.0	0
MYCN	4613	AM38_CENTRAL_NERVOUS_SYSTEM	37	2	16086208	16086208	Missense_Mutation	SNP	C	G	NA	ENST00000281043.3	p.R462G	NA	NA		125:64		NA	4.942e-05	0
MYCN	4613	CAL51_BREAST	37	2	16082729	16082729	Silent	SNP	C	T	NA	ENST00000281043.3	p.H181H	NA			6:4		NA	2.107e-05	0
MYCN	4613	DAUDI_HAEMATOPOIETIC_AND_LYMPHOID_TISSUE	37	2	16082219	16082219	Silent	SNP	C	G	NA	ENST00000281043.3	p.G11G	NA	NA		15:60		NA	0.0	0
MYCN	4613	DAUDI_HAEMATOPOIETIC_AND_LYMPHOID_TISSUE	37	2	16082258	16082258	Silent	SNP	A	G	NA	ENST00000281043.3	p.L24L	NA	NA		47:78		NA	0.0	0
MYCN	4613	DAUDI_HAEMATOPOIETIC_AND_LYMPHOID_TISSUE	37	2	16082303	16082303	Silent	SNP	C	T	NA	ENST00000281043.3	p.G39G	NA	NA		50:56		NA	0.0	0
MYCN	4613	DAUDI_HAEMATOPOIETIC_AND_LYMPHOID_TISSUE	37	2	16082318	16082318	Silent	SNP	C	A	NA	ENST00000281043.3	p.P44P	NA	NA		34:52		NA	2.471e-05	0
MYCN	4613	DND41_HAEMATOPOIETIC_AND_LYMPHOID_TISSUE	37	2	16082303	16082303	Silent	SNP	C	T	NA	ENST00000281043.3	p.G39G		NA		7:24		NA	0.0	0
MYCN	4613	DND41_HAEMATOPOIETIC_AND_LYMPHOID_TISSUE	37	2	16082318	16082318	Silent	SNP	C	A	NA	ENST00000281043.3	p.P44P		NA		5:25		NA	2.471e-05	0
MYCN	4613	JHU022_UPPER_AERODIGESTIVE_TRACT	37	2	16082687	16082687	Silent	SNP	A	G	NA	ENST00000281043.3	p.G167G	NA	NA	NA	5:4	NA	NA	0.0	0
MYCN	4613	NCIBL128_MATCHED_NORMAL_TISSUE	37	2	16082705	16082705	Silent	SNP	C	A	NA	ENST00000281043.3	p.A173A	NA	NA	NA	7:7	NA	NA	2.916e-05	0
MYCN	4613	NCIH647_LUNG	37	2	16082734	16082734	Missense_Mutation	SNP	C	T	NA	ENST00000281043.3	p.A183V	NA	NA		6:14		NA	0.0	0
MYCN	4613	OCIAML5_HAEMATOPOIETIC_AND_LYMPHOID_TISSUE	37	2	16082258	16082258	Silent	SNP	A	G	NA	ENST00000281043.3	p.L24L		NA		6:32		NA	0.0	0
MYCN	4613	OCIAML5_HAEMATOPOIETIC_AND_LYMPHOID_TISSUE	37	2	16082303	16082303	Silent	SNP	C	T	NA	ENST00000281043.3	p.G39G		NA		5:24		NA	0.0	0
MYCN	4613	OV17R_OVARY	37	2	16082858	16082858	Silent	SNP	T	G	NA	ENST00000281043.3	p.G224G	NA	NA	NA	3:15	NA	NA	0.0	0
MYCN	4613	SISO_CERVIX	37	2	16086208	16086208	Missense_Mutation	SNP	C	G	NA	ENST00000281043.3	p.R462G	NA	NA	NA	110:3	NA	NA	4.942e-05	0
MYCN	4613	OC316_OVARY	37	2	16085772	16085772	Silent	SNP	C	T	NA	ENST00000281043.3	p.S316S	NA	NA	NA	NA	7:7	NA	8.236e-06	0
MYCN	4613	DV90_LUNG	37	2	16082314	16082314	Frame_Shift_Del	DEL	C	-	NA	ENST00000281043.3	p.T43fs	15:21	NA		NA		NA	0.0	0
MYCN	4613	HEC108_ENDOMETRIUM	37	2	16082314	16082314	Frame_Shift_Del	DEL	C	-	NA	ENST00000281043.3	p.T43fs	14:56	NA		NA		NA	0.0	0
MYCN	4613	HEC108_ENDOMETRIUM	37	2	16082769	16082769	Frame_Shift_Del	DEL	T	-	NA	ENST00000281043.3	p.F195fs	6:10	NA		NA		NA	0.0	0
MYCN	4613	LNCAPCLONEFGC_PROSTATE	37	2	16082313	16082314	Frame_Shift_Ins	INS	-	C	NA	ENST00000281043.3	p.T43fs	17:23	NA				NA	0.000173	0
MYCN	4613	MOLT3_HAEMATOPOIETIC_AND_LYMPHOID_TISSUE	37	2	16082314	16082314	Frame_Shift_Del	DEL	C	-	NA	ENST00000281043.3	p.T43fs	11:37	NA		NA	NA	NA	0.0	0
MYCN	4613	SNUC4_LARGE_INTESTINE	37	2	16082314	16082314	Frame_Shift_Del	DEL	C	-	NA	ENST00000281043.3	p.T43fs	16:18	NA	4:6	NA		NA	0.0	0
MYCN	4613	EN_ENDOMETRIUM	37	2	16082314	16082314	Frame_Shift_Del	DEL	C	-	NA	ENST00000281043.3	p.T43fs	NA	NA		14:16		NA	0.0	0
MYCN	4613	GP5D_LARGE_INTESTINE	37	2	16082314	16082314	Frame_Shift_Del	DEL	C	-	NA	ENST00000281043.3	p.T43fs	NA	NA	NA	20:36	NA	NA	0.0	0
MYCN	4613	LS411N_LARGE_INTESTINE	37	2	16082313	16082314	Frame_Shift_Ins	INS	-	C	NA	ENST00000281043.3	p.T43fs	NA			7:8		NA	0.000173	0
MYCN	4613	GP2D_LARGE_INTESTINE	37	2	16082314	16082314	Frame_Shift_Del	DEL	C	-	NA	ENST00000281043.3	p.T43fs	NA		14:15	NA	5:6	NA	0.0	0
